# Supplementary material for: A Systematic Review on the Therapeutic Effects of Ayahuasca
Source: Plants (Basel). 2023 Jul 7;12(13):2573. doi: 10.3390/plants12132573 (PMC10346174; doi:10.3390/plants12132573)
Supplement: Supplementary file 1 [file plants-12-02573-s001.zip]

Archive with 1 entries (1 files):
- plants-2444359-supplementary.pdf
